# Supplementary material for: The effect of an experiential learning program on motivations and activity involvement among dementia supporters in Japan
Source: PLoS One. 2020 Dec 28;15(12):e0244337. doi: 10.1371/journal.pone.0244337 (PMC7769555; doi:10.1371/journal.pone.0244337)
Supplement: S1 Data — (XLSX) [file pone.0244337.s001.xlsx]

## Sheet: S1-1
S.1 Experiential learning program orientation for the participant (training curriculum)
Thank you very much for participating in the experiential learning program today.
I would like to give an overview of the program and today's schedule.
[Program overview]
Today, you will be responsible for one person with dementia and will be expected to talk with the person in the dayservice room. There is not a required conversation topic, so you will be able to choose any topic for the conversation. However, there are limitations, as indicated below. Please read the limitations carefully. You will have two communication times: the initial half time and a second…
[Today's schedule]
	09:00:00		Orientation
			* health check, appearance check
			* schedule
			Role playing
	09:30:00		Initial communication with the person with dementia
	10:30:00		Reflection (use checklist)
	11:00:00		Second communication with the person with dementia
	12:00:00		Close
	12:20:00		Dismissal
[Role playing]
You will have a time for role playing before communicating with the person with dementia. At this time, you will play three roles: dementia supporter, person with dementia, observer.
[Explanation for the checklist]
You will write the checklist later when you come back to this study room.
*S.7 information
[Reflection time]
You need to write a checklist first and talk with the facilitator.
Then, plan the second half communication time.
[Points to remember]
* You must treat personal information carefully and protect all personal information.
* All you can do is communicate. You can not perform physical care at any time during the program.
* If you had any trouble during the program, you need to report it to the dayservice staff immediately.
* If you are not feel well, please contact any available staff.

## Sheet: S2-1
S.2 Checklist for experiential learning program (dementia supporter)
Look back on your experience, and write down your score in the table below. Scores range from 1 to 10; 1 is the lowest score indicating that you did not do it at all, and 10 is the highest score indiating that you performed very well.
No	Question		score
			Initial communication	Second communication
Example	Greeting		8	10
1	Self-introduction
2	Observation	Facial expression
3		Behavior
4	Correspondence	Help the person with dementia to achieve independence
5		Keep pace with the person with dementia
6		Do not give instruction
7	One-on-one approach
8	Do not talk with one's back turned
9	Maintain eye contact
10	Keep voice calm and speak clearly
11	Listen closely to the person with dementia's feelings
<Please write down your communication plan or strategy for the second communication time>

## Sheet: S1-2Japanese
S.1-2 体験学習オリエンテーション（参加者向けの説明）
皆様、本日は介護体験学習にご参加下さりありがとうございます。
介護体験の概要とスケジュール、留意事項等の説明をいたします。
【概要】
本日は、デイサービス利用者お一人を、それぞれの方が受け持ち、お話をしていただきます。お話のトピックは特に設定いたしませんので、どうぞ何でもお話しください。ただし、以下の留意事項に書いてある事柄については遵守願います。 介護体験は、途中の振り返りの時間を挟んで、前半と後半に分かれます。
【本日のスケジュール】
	09:00:00		オリエンテーション
			・健康チェック、身だしなみの確認
			・本日のスケジュール、留意事項
			ロールプレイ
	09:30:00		対象者とのコミュニケーション(前半)
			・実践
	10:30:00		振り返り (体験における行動チェック表）
	11:00:00		対象者とのコミュニケーション（後半）
			・実践
	12:00:00		体験終了
	12:20:00		終了
【ロールプレイ】
実際に利用者の方とコミュニケーションをとる前に、ロールプレイを実施します。認知症サポーター役、認知症の人、観察者に分かれて練習をします
【チェックリストの説明】
本日皆様に書いていただくものはこちらのチェックリスト1枚です。
（表4チェックリストの説明をする）
【振り返りの説明】
①この時間に、前出のチェックリストを記載します。
②後半の計画を立てます。
【留意事項】
・対象者の方にまつわるすべての情報は個人情報ですので、いかなる場合も口外しないこと
・施設の中で見聞きした、他の利用者の方や、職員の方の情報についても口外しないこと
・コミュニケーション以外のケアは行わない
・利用者からの要望、困ったことなどが生じた場合にはすぐに施設職員に相談し、自己判断をしない
・体調が悪く、体験を続けられない時はいつでも職員や研究者にお声掛けください

## Sheet: S2-2Japanese
	S.2-2 体験における行動チェック表（認知症サポーター）
	本日参加の皆様へ
	前半と後半に分けて介護体験をします。以下のことについて気を付けながら、対象者の方とお話をしてください
	また、自分がどのくらいできたかを下の表に自己評価してみましょう。1～10までの数字を書きます。数字が大きいほどよくできたことになります。
	番号	内容		得点
				前半	後半
	例	お辞儀をする		8	10
	1	笑顔で挨拶する（自己紹介をする）
	2	相手の動きを観察する	表情をみる （笑顔を引き出しましょう）
	3		立ち居振る舞いを見る
	4	余裕を持って対応する	自分にできることは自分でしてもらいます
	5		何かしたそうにしていたら、待ちましょう
	6		指示をしないようにしましょう
	7	声をかけるときは一人で
	8	後ろから声をかけない
	9	相手に目線を合わせてやさしい口調で話す
	10	相手に合わせた声量でおだやかに、はっきり話す （怒鳴る必要はありません）
	11	相手の言葉に耳を傾けて聞く （うなづき、相づちを打ちましょう）
	＜前半が終了した方へ＞
	後半の計画 後半に向けての、気を付けること、話したいことなどご記入ください
